# Supplementary material for: Initiation of asexual reproduction by the AP2/ERF gene GEMMIFER in Marchantia polymorpha
Source: Curr Biol. 2026 May 4;36(9):2413–2423.e4. doi: 10.1016/j.cub.2026.03.083 (PMC13386412; doi:10.1016/j.cub.2026.03.083)
Supplement: Data S1. Character matrix for phylogenetic analysis, related to STAR Methods — Alignment of AP2 domain sequences from ERF-VIII proteins is indicated. [file mmc2.zip]

Archive with 1 entries (1 files):
- curbio_22033_mmc2.Bay
