# Supplementary material for: Initiation of asexual reproduction by the AP2/ERF gene GEMMIFER in Marchantia polymorpha
Source: Curr Biol. 2026 May 4;36(9):2413–2423.e4. doi: 10.1016/j.cub.2026.03.083 (PMC13386412; doi:10.1016/j.cub.2026.03.083)
Supplement: Data S1. Character matrix for phylogenetic analysis, related to STAR Methods — Alignment of AP2 domain sequences from ERF-VIII proteins is indicated. [file mmc2.zip › curbio_22033_mmc2.Bay]

#NEXUS
[saved by seaview on Tue Aug 19 23:41:28 2025]
BEGIN DATA;
  DIMENSIONS NTAX=91 NCHAR=58;
  format missing=? interleave=yes datatype=PROTEIN gap= -;

MATRIX
Sphfalx03G112500.1           YRGVRRRPWGRYAAEIRDPNTKERKWLGTFDTAEDAAIAYDWAARSMRGA-KARTNFV
Sphfalx13G059200.1           YRGVRRRPWGRYAAEIRDPNTKERKWLGTFDTAEDAAMAYDWAARSMRGA-KARTNFV
Sphfalx14G030600.1           YRGVRRRPWGRYAAEIRDPNTKERKWLGTFDTAEDAAMAYDWAARSMRGA-KARTNFV
Sphfalx18G087800.1           YRGVRRRPWGRFAAEIRDPNTKERKWLGTFDTAEDAAMAYDWAARSMRGS-KARTNFV
Smoe_73165                   FRGVRRRPWGKFAAEIRDPKTKERRWLGTFETAEDAAMAYDLAARAMRGA-DARTNF-
Mp5g06970                    YRGVRRRPWGRYAAEIRDPNTKERKWLGTFDTAEDAACAYDNAAREMRGP-KARTNFC
Pp3c21_8710                  YRGVRRRPWGRYAAEIRDPHTRERRWLGTFDTAEQAAVAYDLAARSMRGL-KARTNFV
Pp3c18_10680                 YRGVRRRPWGRYAAEIRDPHTRERRWLGTFDTAEQAAVAYDLAARSMRGL-KARTNFV
Pp3c22_10880                 YRGVRRRPWGRYAAEIRDPHTRERRWLGTFDTAEQAAVAYDLAARSMRGL-KAKTNFV
Pp3c19_14950                 YRGVRRRPWGRYAAEIRDPHTRERRWLGTFDTAEQAAVAYDLAARSMRGL-KARTNFV
Pp3c7_1240                   FRGVRKRPWGRYAAEIRDPNTRERRWLGTFDTAEQAALAYDTAARSMRGL-KARTNFV
Pp3c11_24520                 YRGVRKRPWGRYAAEIRDSNTRERRWLGTFDTAEQAALAYDSAARSMRGP-KARTNFV
Pp3c13_9880                  YRGVRQRPWGRYAAEIRDPNTKERKWLGTFDTAEDAALAYDTAARSMRGV-KARTNFV
Pp3c3_10430                  YRGVRQRPWGRFAAEIRDPNTKERKWLGTFDTAEDAALAYDTAARSMRGP-KARTNFV
Pp3c26_9880                  YRGVRRRPWGRYAAEIRDPNTKERRWLGTFDTAEDAALAYDTAARSMRGL-KARTNFM
Smoe_17648                   YRGVRKRPWGRFAAEIRDPRTKERRWLGTFDTAEDAALAYDIAARSMRGA-KARTNFS
Smoe_49951                   YRGVRRRPWGRFAAEIRDPNTKERRWLGTFDTAEEAALAYDVAARAMRGI-RARTNF-
Gb_26419                     YRGVRRRPWGRYAAEIRDPKSKERRWLGTFDTAEEAAYAYDFAARAMRGI-KARTNFI
AmTr_v1.0_scaffold00049.247  YRGVRRRPWGRYAAEIRDPQSKERRWLGTFDTAEEAACAYDYAARAMRGV-KARTNFN
At1g12980                    YRGVRRRPWGRYAAEIRDPMSKERRWLGTFDTAEQAACAYDSAARAFRGA-KARTNFT
At1g24590                    YRGVRRRPWGRYAAEIRDPLSKERRWLGTFDTAEEAACAYDCAARAMRGL-KARTNFV
Azfi_s0263.g060857           FLGVRMRPWGRFAAEIRDPSTKERHWLGTFDTALEAALAYDRAAISMRGP-KARTNFP
AmTr_v1.0_scaffold00010.303  YLGVRRRPWGRYAAEIRNPNTKERHWLGTFDTAEEAALAYDLTSISFSGLGKARTNFV
At5g18560                    FLGVRRRPWGRYAAEIRDPTTKERHWLGTFDTAHEAALAYDRAALSMRGT-QARTNFV
At1g12890                    YLGVRRRPWGRYAAEIRNPFTKERHWLGTFDTAEEAAFAYDVAARSISGS-LATTNFF
Gb_02790                     YLGVRRRPWGRYAAEIRDPTTKERHWLGTFDTAEEAALAYDRAARSMRGI-KARTNFM
AmTr_v1.0_scaffold00016.247  FLGVRRRPWGRYAAEIRDPSTKERHWLGTFDTAEEAALAYDRAARSMKGL-KARTNFM
At5g13910                    FLGVRRRPWGRYAAEIRDPTTKERHWLGTFDTAEEAALAYDRAARSMRGT-RARTNFV
At1g28160                    YVGVRRRPWGRYAAEIRNPTTKERYWLGTFDTAEEAALAYDRAARSIRGL-TARTNFV
AmTr_v1.0_scaffold00057.212  FLGVRRRPWGRYAAEIRDPSTKERHWLGTFDTAEEAALAYDRAALSIKGS-DARTNFN
At5g44210                    FRGVRKRPWGRYAAEIRDPGKKTRVWLGTFDTAEEAARAYDTAAREFRGS-KAKTNFP
At1g03800                    YRGVRRRPWGRYAAEIRDPVKKKRVWLGSFNTGEEAARAYDSAAIRFRGS-KATTNFP
Smoe_402810                  YRGVRRRPWGRYAAEIRDPRSKERRWLGTFDTAEDAAIAYDNAARAMRGA-RARTNFQ
Mp1g20040                    FRGVRKRPWGRFAAEIRDPWKKTRVWLGTFDTAEEAARAYDSAARALRGA-KAKTNFP
utg000038l.238.1             FRGVRKRPWGRFAAEIRDPWKKTRVWLGTFDTAEEAARAYDNAARSLRGA-KAKTNFS
Pp3c16_3770                  FRGVRKRPWGRFAAEIRDPWKKTRVWLGTFDTAEEAARAYDSAARALRGT-KAKTNFS
Pp3c27_1350                  FRGVRKRPWGRFAAEIRDPWKKTRVWLGTFDTAEEAARAYDSAARALRGT-KAKTNFA
Sphfalx16G037100.1           FRGVRKRPWGRFAAEIRDPWKKTRVWLGTFDTAEEAARAYDAAARALRGA-KAKTNFV
Sphfalx19G067600.1           FRGVRKRPWGRFAAEIRDPWKKTRVWLGTFDTAEEAARAYDAAARALRGT-KAKTNFA
Sphfalx17G068100.1           FRGVRKRPWGRFAAEIRDPWKKTRVWLGTFDTAEEAARAYDAAARALRGA-KAKTNFM
Gb_26067                     FRGVRKRPWGRFSAEIRDPWKKARVWLGTFDTAEEAARAYDNAAIALRGG-KAKTNFG
Gb_39497                     FRGVRKRPWGRFAAEIRDPWKKTRVWLGTFDTAEEAAKAYDNAARALRGA-KAKTNFA
Pp3c15_1990                  FRGVRKRPWGRFAAEIRDPWKKTRVWLGTFDTAEEAARAYDSAARALRGS-KAKTNFA
Pp3c9_2020                   FRGVRKRPWGRFAAEIRDPWKKTRVWLGTFDTAEEAARAYDSAARALRGS-KAKTNFS
Pp3c26_1890                  FRGVRKRLWGRFAAEIRDPWKKTRVWLGTFDTAEEAARAYDSAARALRGS-KAKTNFA
Pp3c17_10170                 FRGVRKRPWGRFAAEIRDPWKKTRVWLGTFDTAEGAARAYDTAARALRGS-KAKTNFT
Smoe_443461                  FRGVRKRPWGRYAAEIRDPWKKVRVWLGTFDTAEEAARAYDNAARALRGA-KAKTNFS
Smoe_72880                   FRGVRKRPWGRYAAEIRDPWKKTRVWLGTFDTAEQAARAYDKAAFSLRGV-KAKTNFP
Smoe_49950                   FRGVRKRPWGRFAAEIRDPWKKTRVWLGTFDTAEEAARAYDNAARALRGA-KAKTNF-
Gb_26667                     FRGVRKRPWGRFAAEIRDPWKKTRVWLGTFDTAEEAARAYDNAARNLRGP-KAKTNFA
Gb_26662                     FRGVRKRPWGRFAAEIRDPWKKTRVWLGTFDTAEEAARAYDTAARSLRGP-KAKINFA
AmTr_v1.0_scaffold00002.489  FRGVRKRPWGRFAAEIRDPWKKTRKWLGTFDTAEEAARAYDAAARNLRGP-KAKTNFT
Azfi_s0002.g001536           YRGVRKRPWGRFAAEIRDPWKKTRVWLGTFDTAEDAARAYDATARALRGA-KAKTNFD
Sacu_v1.1_s0039.g012223      YRGVRKRPWGRFAAEIRDPWKKTRVWLGTFDTAEDAARAYDAAALTLRGS-KAKTNFD
Azfi_s0007.g011182           YRGVRRRPWGRFAAEIRDPWKKTRVWLGTFDTAEDAARAYDNAARALRGS-KAKTNFD
Azfi_s0001.g000091           FRGVRKRPWGRFAAEIRDPVKKTRVWLGTFDTAEDAARAYDTAARSLRAR-RDES---
Azfi_s0016.g014420           YRGVRKRPWGRFAAEIRDPWKKTRVWLGTFDTAQEAAMAYDTAARSLRGS-KAKTNFN
AmTr_v1.0_scaffold00077.195  FRGVRKRPWGRFAAEIRDPWKKSRVWLGTFDTAEAAARAYDAAARSLRGP-KAKTNFP
At1g50640                    FRGVRKRPWGRFAAEIRDPWKKARVWLGTFDSAEEAARAYDSAARNLRGP-KAKTNFP
At3g20310                    YRGVRKRPWGRFAAEIRDPLKKSRVWLGTFDSAVDAARAYDTAARNLRGP-KAKTNFP
Smoe_19889                   FRGVRKRPWGKFAAEIRDPWKKRRIWLGTFDTAEEAAEAYDNANRSMRGA-NAVTNFA
Azfi_s2254.g109997           LSGVRKRPWGRFAAEIRDPWKKSRVWLGTYDTAEEAAHAYDNAARSLRGS-KAKTNFP
Sacu_v1.1_s0061.g015276      YRGVRKRPWGRFAAEIRDPWKKTRIWLGTFDTAEEAAVAYDKAARSLRGI-RAKTNFG
Sacu_v1.1_s0047.g013429      YRGVRKRPWGRFAAEIRDPWKKTRVWLGTYDTAEEAAQAYDNAARSLRGN-KAKTNFS
At1g28360                    YRGVRKRPWGRYAAEIRDPWKKTRVWLGTFDTPEEAALAYDGAARFLRGI-KAKTNFP
At3g15210                    YRGVRKRPWGRYAAEIRDPGKKTRVWLGTFDTAEEAARAYDTAARDFRGA-KAKTNFP
At1g53170                    YRGVRKRPWGRYAAEIRDPVKKTRVWLGTFDTAQQAARAYDAAARDFRGV-KAKTNFG
At1g28370                    YRGVRKRPWGRYAAEIRDPFKKSRVWLGTFDTPEEAARAYDKRAIEFRGA-KAKTNFP
AmTr_v1.0_scaffold00115.2    FRGVRKRPWGRYAAEIRDPVRKSRVWLGTFDTAEEAAKAYDAAAREFRGS-KAKTNFP
AmTr_v1.0_scaffold00003.102  YRGIRQRPWGKWAAEIRDPRKGVRVWLGTFNTAEEAARAYDAEAREIRGS-KAKLNFP
Sacu_v1.1_s0001.g000401      FVGVRMRPWGRFAAEIRDPCTKERHWLGTFDTALEAALAYDRAALTMRGA-NARTNFL
AmTr_v1.0_scaffold00040.172  YTGVRKRPWGRFAAEIRDGAHKRRRWLGTFDTAEDAARAYDAEALKIKGP-KAKTNFP
Pp3c5_22030                  YRGVRKRPWGRWSAEIRDRIGKCRHWLGTFDTAEDAARAYDAAARRLRGA-KARTNFE
Pp3c25_4250                  YRGVRKRPWGRWSAEIRDKIGKCRHWLGTFDTAEDAARAYDAAARRLRGA-KARTNFE
utg000002l.136.1             FRGVRKRPWGRWSAEIRDRIGRCRHWLGTFDTPEDAARAYDAAARMLRGS-KARTNFS
Azfi_s0050.g031090           FRGVRKRPWGRWSAEIRDRVGRCRHWLGTFDTAEDAARAYDAAARKLRGS-KARTNFS
Pp3c27_5180                  FRGVRKRPWGRWSAEIRDRIGRCRHWLGTFDTAEDAARAYDSAARALRGA-KAKTNFE
Pp3c16_4710                  FRGVRKRPWGRWSAEIRDRIGRCRHWLGTFDTAEDAARAYDSAARALRGA-KAKTNFG
Pp3c6_20480                  YRGVRKRPWGRWSAEIRDRIGRCRHWLGTFDTAEDAARAYDSGKPRGRFE-EPRPRPT
Sphfalx07G067400.1           YRGVRKRPWGRWSAEIRDRIGKCRHWLGTFDTAEDAARAYDAAARNLRGA-KARTNFV
Sphfalx09G055300.1           YRGVRKRPWGRWSAEIRDRIGKCRHWLGTFDTAEDAARAYDAAARNLRGA-KARTNFV
Sphfalx08G129200.1           YRGVRKRPWGRWSAEIRDRIGRCRHWLGTFDTAVDAARAYDAAARRLRGA-KARTNFP
Smoe_412693                  FRGVRKRPWGRWSAEIRDRIGRCRHWLGTFDTPEDAARAYDAAARKLRGA-KARTNFS
Pp3c3_19630                  FRGVRKRPWGRWSAEIRDRIGRCRHWLGTFDTAEDAARAYDSAARALRGS-KAKTNFA
Pp3c10_16720                 YRGVRKRPWGRWSAEIRDRIGRCRHWLGTFDTAEDAARAYDSAARALRGA-KAKTNFA
AmTr_v1.0_scaffold00026.86   FRGVRKRPWGRWSAEIRDRIGRCRHWLGTFDTAEEAARAYDSAARRLRGS-KARTNFS
Smoe_428344                  FRGVRKRPWGRWSAEIRDRIGRCRHWLGTFDTPEDAARAYDAAARKLRGA-KARTNFA
Mp4g00380                    FRGVRKRPWGRWSAEIRDRIGRCRHWLGTFDTPEDAARAYDAAARKLRGA-KARTNFT
Gb_35633                     FRGVRKRPWGRWSAEIRDRIGRCRHWLGTFDTAEEAARAYDAAARRLRGA-KARTNFS
At1g80580                    FMGVRKRPWGRWSAEIRDRIGRCRHWLGTFDTAEEAARAYDAAARRLRGT-KAKTNFV
Sacu_v1.1_s0002.g001285      FRGVRKRPWGRWSAEIRDKIGRCRHWLGTFDTAEDAAKAYDAAARKLRGA-KARTNFS
;
BEGIN MRBAYES;
lset rates=gamma;
prset aamodelpr=fixed(wag);
END;
